# Supplementary material for: Randomized, double-blind trial of F14512, a polyamine-vectorized anticancer drug, compared with etoposide phosphate, in dogs with naturally occurring lymphoma
Source: Oncotarget. 2020 Feb 18;11(7):671–86. doi: 10.18632/oncotarget.27461 (PMC7041934; doi:10.18632/oncotarget.27461)
Supplement: Supplementary file 2 [file oncotarget-11-671-s002.xlsx]

## Sheet: Primary data (all population)
Case number	Treatment group	Prior treatment	Breed	Sex	Age	Weight	Immunophenotype	Stage	Substage	Morphotype	Pgp expression	Best response	Time to best response (days)	Response D62	PFS (days)	%γ-H2AX (H0)	%γ-H2AX (H2)	%γ-H2AX (H4)	Quality of life score (D0)	Quality of life score (D23)	Quality of life score (D63)	Pretreatment D-dimers (μg/mL)	Pretreatment sTK1 activity (Du/L)	sTK1 activity at best response (Du/L)	sTK1 activity at relapse (Du/L)
1	F14512	No	Cross-breed	M	10	26	B	IV	a	DLBCL	low	Complete response	47	Complete response	196	20.29	52.02	NA	16	17	18	0.2	227	30	19882
2	Etoposide phosphate	Yes	French Bulldog	M	5	13	B	IV	a	DLBCL	high	Complete response	42	Dead	48	43.59	33.89	NA	13	22	22	0.2	2585	NA	NA
3	F14512	Yes	Border Collie	M	5	27.1	B	IV	a	DLBCL	low	Partial response	33	Stable disease	93	38.68	56.95	NA	17	18	NA	0.2	334	NA	NA
4	F14512	No	Golden Retriever	M	10	35	B	IV	b	DLBCL	high	Partial response	19	Partial response	86	26.35	29	NA	16	14	15	3.2	3582	NA	NA
5	F14512	No	Cross-breed	M	7	40	B	IV	a	DLBCL	neg	Partial response	47	Stable disease	86	NA	NA	NA	20	13	14	0.6	118	NA	NA
6	F14512	No	Hungarian Vizla	M	7	33.5	Unclassified	V	a	Unclassified	neg	Progressive disease	NA	Dead	7	NA	NA	NA	19	NA	NA	2.7	1309	NA	NA
7	Etoposide phosphate	No	Dogo Argentino	F	5	42.9	B	IV	b	DLBCL	mid	Partial response	33	Partial response	91	NA	NA	NA	17	16	18	2.4	3814	NA	NA
8	Etoposide phosphate	No	Boxer	M	8	28	T	II	a	Unclassified	neg	Partial response	19	Progressive disease	62	NA	NA	NA	17	19	11	0.2	20	NA	NA
9	F14512	No	Bloodhound Dog	F	7	32	B	IV	b	DLBCL	high	Complete response	70	Complete response	184	57.21	33.57	NA	17	24	21	0.3	130	20	47610
10	Etoposide phosphate	No	Cross-breed	M	14	25	B	III	a	DLBCL	neg	Partial response	65	Partial response	106	66.86	66.16	NA	21	22	26	14.3	1373	38	NA
11	Etoposide phosphate	No	Labrador Retriever	F	7	28.5	B	IV	a	DLBCL	neg	Partial response	64	Partial response	202	NA	NA	NA	17	17	24	0.1	81	20	128
12	Etoposide phosphate	No	Labrador Retriever	F	10	29	B	IV	a	DLBCL	high	Partial response	33	Stable disease	166	0.59	1.71	13	20	14	18	0.4	44	276	902
13	F14512	No	Cocker Spaniel	F	4	17.4	B	IV	a	DLBCL	mid	Complete response	49	Complete response	224	35.87	17.85	36.12	20	20	16	0.2	2390	20	1740
14	F14512	No	English Bulldog	M	3	29	Unclassified	V	a	Unclassified	neg	Stable disease	NA	Dead	10	71.49	84.61	83.7	19	NA	NA	0.4	47453	NA	NA
15	Etoposide phosphate	No	Bernese Mountain	M	7	40	B	IV	b	DLBCL	high	Partial response	40	Complete response	115	81.4	84.52	63.95	20	14	11	0.4	3784	469	5494
16	F14512	No	Golden Retriever	F	7	34	T	V	b	Large granular T-cell	high	Partial response	33	Progressive disease	45	63.38	60.05	39.17	22	12	NA	0.6	834	1572	NA
17	F14512	No	Golden Retriever	M	9	39.9	B	IV	a	DLBCL	mid	Complete response	47	Partial response	105	NA	NA	NA	23	12	9	4.7	1688	20	223
18	Etoposide phosphate	Yes	Braque Francais	F	10	31.6	B	III	a	DLBCL	high	Progressive disease	NA	Dead	4	NA	NA	NA	15	NA	NA	2	1280	NA	NA
19	Etoposide phosphate	No	Hungarian Puli	M	8	23.6	B	IV	b	DLBCL	low	Progressive disease	NA	Dead	4	1.61	3.57	37.78	20	NA	NA	2.2	806	NA	NA
20	Etoposide phosphate	No	Brittany	F	13	16.6	B	III	b	DLBCL	high	Complete response	5	Progressive disease	44	2.11	9.99	16.51	19	19	NA	0.8	2551	122	NA
21	Etoposide phosphate	No	Scottish Terrier	M	7	8.6	Unclassified	V	b	Unclassified	high	Progressive disease	NA	Dead	4	2.32	2.23	2.63	21	NA	NA	0.9	8103	NA	NA
22	F14512	No	American Staffordshire Bull Terrier	M	8	29	B	III	b	DLBCL	high	Partial response	5	Dead	27	16.61	39.9	39.52	10	NA	NA	0.4	3921	934	NA
23	F14512	No	American Staffordshire Bull Terrier	M	6	35.1	B	IV	b	DLBCL	mid	Complete response	5	Complete response	220	6.56	6	8.63	21	12	10	0.1	1375	34	20
24	Etoposide phosphate	No	French Bulldog	M	5	11.4	B	IV	b	Transformed marginal zone lymphoma	Unclassified	Complete response	19	Complete response	112	51.63	44.52	81.97	28	16	12	0.3	3390	20	9285
25	Etoposide phosphate	No	Cross-breed	F	11	31	B	IV	b	DLBCL	low	Complete response	47	Complete response	91	3.94	10.07	3.76	19	13	10	0.4	11861	110	7760
26	F14512	Yes	Cross-breed	M	12	48.35	B	III	a	DLBCL	neg	Stable disease	NA	Dead	15	3.03	7.62	4.52	18	NA	NA	0.1	20	20	322
27	Etoposide phosphate	Yes	Golden Retriever	M	8	30.2	B	II	a	DLBCL	Unclassified	Stable disease	NA	Progressive disease	16	70.27	82.92	63.98	14	NA	NA	0.2	20	20	238
28	F14512	No	Labrador Retriever	M	5	37.6	B	IV	a	Transformed marginal zone lymphoma	mid	Stable disease	NA	Progressive disease	16	7.81	8.56	4.56	17	NA	NA	0.2	1638	240	1053
29	F14512	No	Dogue de Bordeaux	M	6	48.8	T	IV	b	High-grade, small to medium cells, unspecified	neg	Partial response	14	Progressive disease	15	16.33	16.75	11.24	17	NA	NA	1.9	20	1927	2111
30	Etoposide phosphate	No	Labrador Retriever	M	10	31	B	IV	b	DLBCL	mid	Partial response	33	Progressive disease	43	54.48	46.11	49.43	18	18	10	3	60005	728	6100
31	Etoposide phosphate	No	French Bulldog	F	7	8.9	B	V	b	DLBCL	high	Complete response	33	Complete response	122	4.11	NA	14.51	21	15	NA	0.8	7709	20	21780
32	F14512	No	Shar Pei	F	3	19.1	B	IV	b	Burkitt-like	Unclassified	Stable disease	NA	Dead	16	23.81	42.71	41.8	23	NA	NA	0.1	3042	524	3523
33	Etoposide phosphate	Yes	Rottweiler	F	9	51.4	B	IV	a	DLBCL	high	Partial response	33	Stable disease	105	14.84	12.27	12.46	17	13	10	0.3	7269	348	6050
34	F14512	Yes	Hungarian Vizla	F	11	21	B	III	a	Burkitt-like	neg	Progressive disease	14	Dead	24	18.5	14.92	1.24	14	NA	NA	0.1	20	NA	2207
35	F14512	No	Cocker Spaniel	M	8	17.3	B	IV	a	DLBCL	mid	Complete response	62	Complete response	170	17.44	29.98	23.58	18	16	13	0.2	312	20	1617
36	Etoposide phosphate	No	American Staffordshire Bull Terrier	F	11	25.5	T	V	a	High-grade, small to medium cells, unspecified	low	Partial response	19	Progressive disease	44	12.42	65.19	60.28	23	14	NA	0.2	65	20	447
37	Etoposide phosphate	No	French Bulldog	F	5	12.5	Unclassified	III	a	Unclassified	mid	Complete response	34	Partial response	129	35.1	18.45	22.24	15	17	13	0.2	3251	971	978
38	F14512	No	Doberman	M	7	38	B	IV	b	DLBCL	high	Complete response	19	Dead	25	77.98	52.24	78.68	15	NA	NA	2.8	16580	326	NA
39	F14512	No	Cross-breed	F	4	34.2	B	III	b	DLBCL	mid	Complete response	33	Partial response	168	39.08	53.41	60.92	14	10	12	0.1	582	20	20
40	F14512	No	Shar Pei	F	3	19	B	IV	a	DLBCL	high	Complete response	33	Complete response	150	55.88	35.15	53.04	21	16	25	0.4	588	20	67
41	F14512	No	Chinese Crested Dog	M	7	8	B	V	b	DLBCL	high	Partial response	5	Dead	25	NA	NA	NA	20	NA	NA	1.6	2994	129	1622
42	Etoposide phosphate	No	French Bulldog	F	6	11.9	B	IV	b	DLBCL	neg	Complete response	32	Complete response	104	NA	NA	NA	18	16	15	0.1	457	20	246
43	Etoposide phosphate	No	Cross-breed	F	13	19.4	T	V	b	Transformed small clear cell, T-zone	high	Partial response	5	Stable disease	84	59.48	23.99	25.9	19	19	23	0.1	20	152	1788
44	Etoposide phosphate	No	Dogue de Bordeaux	F	7	50	T	IV	b	T-cell Pleomorphic	high	Complete response	42	Complete response	119	83.16	48.81	86.92	16	15	14	0.7	88	75	NA
45	Etoposide phosphate	No	Cavalier King Charles	M	9	12.5	B	V	a	DLBCL	low	Complete response	47	Complete response	74	71.24	89.72	88.9	9	21	21	1.3	3794	240	2010
46	F14512	No	Golden Retriever	M	7	37.3	B	IV	a	DLBCL	high	Complete response	19	Partial response	139	NA	NA	NA	9	17	16	1.9	2363	20	NA
47	F14512	No	Boxer	M	4	38.4	T	IV	a	High-grade, small to medium cells, unspecified	Unclassified	Complete response	19	Progressive disease	54	NA	NA	NA	8	12	NA	2.8	38	20	189
48	F14512	No	Bernese Mountain	F	5	42.7	B	IV	a	DLBCL	high	Complete response	5	Complete response	153	NA	NA	NA	8	15	14	1.8	2642	20	1054
DLBCL: Diffuse large B-cell lymphoma, Pgp: P-glycoprotein. NA: data not available.

## Sheet: F14512 group
Case number	Treatment group	Prior treatment	Breed	Sex	Age	Weight	Immunophenotype	Stage	Substage	Morphotype	Pgp expression	Best response	Time to best response (days)	Response D62	PFS (days)	%γ-H2AX (H0)	%γ-H2AX (H2)	%γ-H2AX (H4)	Quality of life score (D0)	Quality of life score (D23)	Quality of life score (D63)	Pretreatment D-dimers (μg/mL)	Pretreatment sTK1 activity (Du/L)	sTK1 activity at best response (Du/L)	sTK1 activity at relapse (Du/L)
1	F14512	No	Cross-breed	M	10	26	B	IV	a	DLBCL	low	Complete response	47	Complete response	196	20.29	52.02	NA	16	17	18	0.2	227	30	19882
3	F14512	Yes	Border Collie	M	5	27.1	B	IV	a	DLBCL	low	Partial response	33	Stable disease	93	38.68	56.95	NA	17	18	NA	0.2	334	NA	NA
4	F14512	No	Golden Retriever	M	10	35	B	IV	b	DLBCL	high	Partial response	19	Partial response	86	26.35	29	NA	16	14	15	3.2	3582	NA	NA
5	F14512	No	Cross-breed	M	7	40	B	IV	a	DLBCL	neg	Partial response	47	Stable disease	86	NA	NA	NA	20	13	14	0.6	118	NA	NA
6	F14512	No	Hungarian Vizla	M	7	33.5	Unclassified	V	a	Unclassified	neg	Progressive disease	NA	Dead	7	NA	NA	NA	19	NA	NA	2.7	1309	NA	NA
9	F14512	No	Bloodhound Dog	F	7	32	B	IV	b	DLBCL	high	Complete response	70	Complete response	184	57.21	33.57	NA	17	24	21	0.3	130	20	47610
13	F14512	No	Cocker Spaniel	F	4	17.4	B	IV	a	DLBCL	mid	Complete response	49	Complete response	224	35.87	17.85	36.12	20	20	16	0.2	2390	20	1740
14	F14512	No	English Bulldog	M	3	29	Unclassified	V	a	Unclassified	neg	Stable disease	NA	Dead	10	71.49	84.61	83.7	19	NA	NA	0.4	47453	NA	NA
16	F14512	No	Golden Retriever	F	7	34	T	V	b	Large granular T-cell	high	Partial response	33	Progressive disease	45	63.38	60.05	39.17	22	12	NA	0.6	834	1572	NA
17	F14512	No	Golden Retriever	M	9	39.9	B	IV	a	DLBCL	mid	Complete response	47	Partial response	105	NA	NA	NA	23	12	9	4.7	1688	20	223
22	F14512	No	American Staffordshire Bull Terrier	M	8	29	B	III	b	DLBCL	high	Partial response	5	Dead	27	16.61	39.9	39.52	10	NA	NA	0.4	3921	934	NA
23	F14512	No	American Staffordshire Bull Terrier	M	6	35.1	B	IV	b	DLBCL	mid	Complete response	5	Complete response	220	6.56	6	8.63	21	12	10	0.1	1375	34	20
26	F14512	Yes	Cross-breed	M	12	48.35	B	III	a	DLBCL	neg	Stable disease	NA	Dead	15	3.03	7.62	4.52	18	NA	NA	0.1	20	20	322
28	F14512	No	Labrador Retriever	M	5	37.6	B	IV	a	Transformed marginal zone lymphoma	mid	Stable disease	NA	Progressive disease	16	7.81	8.56	4.56	17	NA	NA	0.2	1638	240	1053
29	F14512	No	Dogue de Bordeaux	M	6	48.8	T	IV	b	High-grade, small to medium cells, unspecified	neg	Partial response	14	Progressive disease	15	16.33	16.75	11.24	17	NA	NA	1.9	20	1927	2111
32	F14512	No	Shar Pei	F	3	19.1	B	IV	b	Burkitt-like	Unclassified	Stable disease	NA	Dead	16	23.81	42.71	41.8	23	NA	NA	0.1	3042	524	3523
34	F14512	Yes	Hungarian Vizla	F	11	21	B	III	a	Burkitt-like	neg	Progressive disease	14	Dead	24	18.5	14.92	1.24	14	NA	NA	0.1	20	NA	2207
35	F14512	No	Cocker Spaniel	M	8	17.3	B	IV	a	DLBCL	mid	Complete response	62	Complete response	170	17.44	29.98	23.58	18	16	13	0.2	312	20	1617
38	F14512	No	Doberman	M	7	38	B	IV	b	DLBCL	high	Complete response	19	Dead	25	77.98	52.24	78.68	15	NA	NA	2.8	16580	326	NA
39	F14512	No	Cross-breed	F	4	34.2	B	III	b	DLBCL	mid	Complete response	33	Partial response	168	39.08	53.41	60.92	14	10	12	0.1	582	20	20
40	F14512	No	Shar Pei	F	3	19	B	IV	a	DLBCL	high	Complete response	33	Complete response	150	55.88	35.15	53.04	21	16	25	0.4	588	20	67
41	F14512	No	Chinese Crested Dog	M	7	8	B	V	b	DLBCL	high	Partial response	5	Dead	25	NA	NA	NA	20	NA	NA	1.6	2994	129	1622
46	F14512	No	Golden Retriever	M	7	37.3	B	IV	a	DLBCL	high	Complete response	19	Partial response	139	NA	NA	NA	9	17	16	1.9	2363	20	NA
47	F14512	No	Boxer	M	4	38.4	T	IV	a	High-grade, small to medium cells, unspecified	Unclassified	Complete response	19	Progressive disease	54	NA	NA	NA	8	12	NA	2.8	38	20	189
48	F14512	No	Bernese Mountain	F	5	42.7	B	IV	a	DLBCL	high	Complete response	5	Complete response	153	NA	NA	NA	8	15	14	1.8	2642	20	1054
DLBCL: Diffuse large B-cell lymphoma, Pgp: P-glycoprotein. NA: data not available.

## Sheet: Etoposide phosphate group
Case number	Treatment group	Prior treatment	Breed	Sex	Age	Weight	Immunophenotype	Stage	Substage	Morphotype	Pgp expression	Best response	Time to best response (days)	Response D62	PFS (days)	%γ-H2AX (H0)	%γ-H2AX (H2)	%γ-H2AX (H4)	Quality of life score (D0)	Quality of life score (D23)	Quality of life score (D63)	Pretreatment D-dimers (μg/mL)	Pretreatment sTK1 activity (Du/L)	sTK1 activity at best response (Du/L)	sTK1 activity at relapse (Du/L)
2	Etoposide phosphate	Yes	French Bulldog	M	5	13	B	IV	a	DLBCL	high	Complete response	42	Dead	48	43.59	33.89	NA	13	22	22	0.2	2585	NA	NA
7	Etoposide phosphate	No	Dogo Argentino	F	5	42.9	B	IV	b	DLBCL	mid	Partial response	33	Partial response	91	NA	NA	NA	17	16	18	2.4	3814	NA	NA
8	Etoposide phosphate	No	Boxer	M	8	28	T	II	a	Unclassified	neg	Partial response	19	Progressive disease	62	NA	NA	NA	17	19	11	0.2	20	NA	NA
10	Etoposide phosphate	No	Cross-breed	M	14	25	B	III	a	DLBCL	neg	Partial response	65	Partial response	106	66.86	66.16	NA	21	22	26	14.3	1373	38	NA
11	Etoposide phosphate	No	Labrador Retriever	F	7	28.5	B	IV	a	DLBCL	neg	Partial response	64	Partial response	202	NA	NA	NA	17	17	24	0.1	81	20	128
12	Etoposide phosphate	No	Labrador Retriever	F	10	29	B	IV	a	DLBCL	high	Partial response	33	Stable disease	166	0.59	1.71	13	20	14	18	0.4	44	276	902
15	Etoposide phosphate	No	Bernese Mountain	M	7	40	B	IV	b	DLBCL	high	Partial response	40	Complete response	115	81.4	84.52	63.95	20	14	11	0.4	3784	469	5494
18	Etoposide phosphate	Yes	Braque Francais	F	10	31.6	B	III	a	DLBCL	high	Progressive disease	NA	Dead	4	NA	NA	NA	15	NA	NA	2	1280	NA	NA
19	Etoposide phosphate	No	Hungarian Puli	M	8	23.6	B	IV	b	DLBCL	low	Progressive disease	NA	Dead	4	1.61	3.57	37.78	20	NA	NA	2.2	806	NA	NA
20	Etoposide phosphate	No	Brittany	F	13	16.6	B	III	b	DLBCL	high	Complete response	5	Progressive disease	44	2.11	9.99	16.51	19	19	NA	0.8	2551	122	NA
21	Etoposide phosphate	No	Scottish Terrier	M	7	8.6	Unclassified	V	b	Unclassified	high	Progressive disease	NA	Dead	4	2.32	2.23	2.63	21	NA	NA	0.9	8103	NA	NA
24	Etoposide phosphate	No	French Bulldog	M	5	11.4	B	IV	b	Transformed marginal zone lymphoma	Unclassified	Complete response	19	Complete response	112	51.63	44.52	81.97	28	16	12	0.3	3390	20	9285
25	Etoposide phosphate	No	Cross-breed	F	11	31	B	IV	b	DLBCL	low	Complete response	47	Complete response	91	3.94	10.07	3.76	19	13	10	0.4	11861	110	7760
27	Etoposide phosphate	Yes	Golden Retriever	M	8	30.2	B	II	a	DLBCL	Unclassified	Stable disease	NA	Progressive disease	16	70.27	82.92	63.98	14	NA	NA	0.2	20	20	238
30	Etoposide phosphate	No	Labrador Retriever	M	10	31	B	IV	b	DLBCL	mid	Partial response	33	Progressive disease	43	54.48	46.11	49.43	18	18	10	3	60005	728	6100
31	Etoposide phosphate	No	French Bulldog	F	7	8.9	B	V	b	DLBCL	high	Complete response	33	Complete response	122	4.11	NA	14.51	21	15	NA	0.8	7709	20	21780
33	Etoposide phosphate	Yes	Rottweiler	F	9	51.4	B	IV	a	DLBCL	high	Partial response	33	Stable disease	105	14.84	12.27	12.46	17	13	10	0.3	7269	348	6050
36	Etoposide phosphate	No	American Staffordshire Bull Terrier	F	11	25.5	T	V	a	High-grade, small to medium cells, unspecified	low	Partial response	19	Progressive disease	44	12.42	65.19	60.28	23	14	NA	0.2	65	20	447
37	Etoposide phosphate	No	French Bulldog	F	5	12.5	Unclassified	III	a	Unclassified	mid	Complete response	34	Partial response	129	35.1	18.45	22.24	15	17	13	0.2	3251	971	978
42	Etoposide phosphate	No	French Bulldog	F	6	11.9	B	IV	b	DLBCL	neg	Complete response	32	Complete response	104	NA	NA	NA	18	16	15	0.1	457	20	246
43	Etoposide phosphate	No	Cross-breed	F	13	19.4	T	V	b	Transformed small clear cell, T-zone	high	Partial response	5	Stable disease	84	59.48	23.99	25.9	19	19	23	0.1	20	152	1788
44	Etoposide phosphate	No	Dogue de Bordeaux	F	7	50	T	IV	b	T-cell Pleomorphic	high	Complete response	42	Complete response	119	83.16	48.81	86.92	16	15	14	0.7	88	75	NA
45	Etoposide phosphate	No	Cavalier King Charles	M	9	12.5	B	V	a	DLBCL	low	Complete response	47	Complete response	74	71.24	89.72	88.9	9	21	21	1.3	3794	240	2010
DLBCL: Diffuse large B-cell lymphoma, Pgp: P-glycoprotein. NA: data not available.

## Sheet: Fig. 3A
F14512	Etoposide phosphate
196	48
93	91
86	62
86	106
7	202
184	166
224	115
10	4
45	4
105	44
27	4
220	112
15	91
16	16
15	43
16	122
24	105
170	44
25	129
168	104
150	84
25	119
139	74
54
153

## Sheet: Fig. 3B
F14512	Etoposide phosphate
86	48
184	91
224	166
45	115
105	4
27	44
220	4
16	43
170	122
25	105
168	129
150	84
25	119
139
153

## Sheet: Fig. 4A
All dogs
Case number	H0	H2	H4	H52
1	48.3	35	25.6	1.61
2	27	15	29	4.24
3	9.21	4.36	21.6	30.7
4	40.2	34.3	2.04	1.94
5	17.3	NA	15.9	4.03
6	51.5	34	60.9	41.6
7	9.5	8.52	6.61	2.09
8	6.6	6.12	2.6	3.98
9	17.7	66	13.5	1.27
10	7.59	1.52	1.02	4.27
11	NA	1.09	0.531	NA
12	5.5	8.46	7.6	10.6
13	36	24.7	24.3	0.614
14	34.75	NA	NA	50.4
15	5.26	3.18	2.06	2.33
16	23.6	22.55	7.32	15.9
17	15.1	8	1.85	NA
18	15.9	1.59	1.9	0.3
19	13.54	2.39	18.8	NA
20	12.5	4.1	14.2	NA
21	2.86	7.29	23	NA
22	57.2	36.7	12.3	NA
23	40	46	13	NA
24	27	30	14.5	NA
25	31.3	29.3	26	20.3
26	1.41	3.85	2.34	1.53
27	0.866	0.43	0.41	0.35
28	42.7	36.1	14.5	10.3
29	68.6	10.6	22.1	15.3
30	14.1	14.1	13	4.7
31	23.8	17.4	14.4	10.1
32	15.1	3.44	10.4	8.35
33	12	10	8.25	0.83
34	4.5	3.3	0.65	0
35	15.3	12.8	10.3	8.16
36	22.3	19	16.7	12.33
37	10.6	5.75	13.8	0.559
38	6.47	20.4	19.1	5
39	34.7	28.6	29.1	0.303
40	24.8	13.3	10.1	3.4
41	NA	NA	NA	NA
42	NA	NA	NA	NA
43	43.3	56.9	24.3	30.6
44	15.4	28.6	48.7	15.5
45	18.7	16.1	13.2	NA
46	NA	NA	NA	NA
47	NA	NA	NA	NA
48	NA	NA	NA	NA
F14512
Case number	H0	H2	H4	H52
1	48.3	35	25.6	1.61
3	9.21	4.36	21.6	30.7
4	40.2	34.3	2.04	1.94
5	17.3	NA	15.9	4.03
6	51.5	34	60.9	41.6
9	17.7	66	13.5	1.27
13	36	24.7	24.3	0.614
14	34.75	NA	NA	50.4
16	23.6	22.55	7.32	15.9
17	15.1	8	1.85	NA
22	57.2	36.7	12.3	NA
23	40	46	13	NA
26	1.41	3.85	2.34	1.53
28	42.7	36.1	14.5	10.3
29	68.6	10.6	22.1	15.3
32	15.1	3.44	10.4	8.35
34	4.5	3.3	0.65	0
35	15.3	12.8	10.3	8.16
38	6.47	20.4	19.1	5
39	34.7	28.6	29.1	0.303
40	24.8	13.3	10.1	3.4
41	NA	NA	NA	NA
46	NA	NA	NA	NA
47	NA	NA	NA	NA
48	NA	NA	NA	NA
Etoposide phosphate
Case number	H0	H2	H4	H52
2	27	15	29	4.24
7	9.5	8.52	6.61	2.09
8	6.6	6.12	2.6	3.98
10	7.59	1.52	1.02	4.27
11	NA	1.09	0.531	NA
12	5.5	8.46	7.6	10.6
15	5.26	3.18	2.06	2.33
18	15.9	1.59	1.9	0.3
19	13.54	2.39	18.8	NA
20	12.5	4.1	14.2	NA
21	2.86	7.29	23	NA
24	27	30	14.5	NA
25	31.3	29.3	26	20.3
27	0.866	0.43	0.41	0.35
30	14.1	14.1	13	4.7
31	23.8	17.4	14.4	10.1
33	12	10	8.25	0.83
36	22.3	19	16.7	12.33
37	10.6	5.75	13.8	0.559
42	NA	NA	NA	NA
43	43.3	56.9	24.3	30.6
44	15.4	28.6	48.7	15.5
45	18.7	16.1	13.2	NA
NA: data not available.

## Sheet: Fig. 4B
All dogs
Case number	%γ-H2AX (H0)	%γ-H2AX (H2)	%γ-H2AX (H4)
1	20.29	52.02	NA
2	43.59	33.89	NA
3	38.68	56.95	NA
4	26.35	29	NA
5	NA	NA	NA
6	NA	NA	NA
7	NA	NA	NA
8	NA	NA	NA
9	57.21	33.57	NA
10	66.86	66.16	NA
11	NA	NA	NA
12	0.59	1.71	13
13	35.87	17.85	36.12
14	71.49	84.61	83.7
15	81.4	84.52	63.95
16	63.38	60.05	39.17
17	NA	NA	NA
18	NA	NA	NA
19	1.61	3.57	37.78
20	2.11	9.99	16.51
21	2.32	2.23	2.63
22	16.61	39.9	39.52
23	6.56	6	8.63
24	51.63	44.52	81.97
25	3.94	10.07	3.76
26	3.03	7.62	4.52
27	70.27	82.92	63.98
28	7.81	8.56	4.56
29	16.33	16.75	11.24
30	54.48	46.11	49.43
31	4.11	NA	14.51
32	23.81	42.71	41.8
33	14.84	12.27	12.46
34	18.5	14.92	1.24
35	17.44	29.98	23.58
36	12.42	65.19	60.28
37	35.1	18.45	22.24
38	77.98	52.24	78.68
39	39.08	53.41	60.92
40	55.88	35.15	53.04
41	NA	NA	NA
42	NA	NA	NA
43	59.48	23.99	25.9
44	83.16	48.81	86.92
45	71.24	89.72	88.9
46	NA	NA	NA
47	NA	NA	NA
48	NA	NA	NA
F14512
Case number	%γ-H2AX (H0)	%γ-H2AX (H2)	%γ-H2AX (H4)
1	20.29	52.02	NA
3	38.68	56.95	NA
4	26.35	29	NA
5	NA	NA	NA
6	NA	NA	NA
9	57.21	33.57	NA
13	35.87	17.85	36.12
14	71.49	84.61	83.7
16	63.38	60.05	39.17
17	NA	NA	NA
22	16.61	39.9	39.52
23	6.56	6	8.63
26	3.03	7.62	4.52
28	7.81	8.56	4.56
29	16.33	16.75	11.24
32	23.81	42.71	41.8
34	18.5	14.92	1.24
35	17.44	29.98	23.58
38	77.98	52.24	78.68
39	39.08	53.41	60.92
40	55.88	35.15	53.04
41	NA	NA	NA
46	NA	NA	NA
47	NA	NA	NA
48	NA	NA	NA
Etoposide phosphate
Case number	%γ-H2AX (H0)	%γ-H2AX (H2)	%γ-H2AX (H4)
2	43.59	33.89	NA
7	NA	NA	NA
8	NA	NA	NA
10	66.86	66.16	NA
11	NA	NA	NA
12	0.59	1.71	13
15	81.4	84.52	63.95
18	NA	NA	NA
19	1.61	3.57	37.78
20	2.11	9.99	16.51
21	2.32	2.23	2.63
24	51.63	44.52	81.97
25	3.94	10.07	3.76
27	70.27	82.92	63.98
30	54.48	46.11	49.43
31	4.11	NA	14.51
33	14.84	12.27	12.46
36	12.42	65.19	60.28
37	35.1	18.45	22.24
42	NA	NA	NA
43	59.48	23.99	25.9
44	83.16	48.81	86.92
45	71.24	89.72	88.9
NA: data not available.

## Sheet: Fig. 4C
Case number	Pretreatment sTK1 activity (Du/L)	sTK1 activity at best response (Du/L)	sTK1 activity at Progressive disease (Du/L)
1	227	30	19882
2	2585	NA	NA
3	334	NA	NA
4	3582	NA	NA
5	118	NA	NA
6	1309	NA	NA
7	3814	NA	NA
8	20	NA	NA
9	130	20	47610
10	1373	38	NA
11	81	20	128
12	44	276	902
13	2390	20	1740
14	47453	NA	NA
15	3784	469	5494
16	834	1572	NA
17	1688	20	223
18	1280	NA	NA
19	806	NA	NA
20	2551	122	NA
21	8103	NA	NA
22	3921	934	NA
23	1375	34	20
24	3390	20	9285
25	11861	110	7760
26	20	20	322
27	20	20	238
28	1638	240	1053
29	20	1927	2111
30	60005	728	6100
31	7709	20	21780
32	3042	524	3523
33	7269	348	6050
34	20	NA	2207
35	312	20	1617
36	65	20	447
37	3251	971	978
38	16580	326	NA
39	582	20	20
40	588	20	67
41	2994	129	1622
42	457	20	246
43	20	152	1788
44	88	75	NA
45	3794	240	2010
46	2363	20	NA
47	38	20	189
48	2642	20	1054
NA: data not available.

## Sheet: Fig. 4D
Complete response	Partial response
30	38
20	20
20	276
20	469
122	1572
34	934
20	1927
110	728
20	348
20	20
971	129
326	152
20
20
20
75
240
20
20
20

## Sheet: Fig. 4E
≤ 0.5 μg/mL	> 0.5 μg/mL
196	86
48	86
93	7
62	91
184	106
202	45
168	105
224	4
10	4
115	44
27	4
220	15
112	43
91	122
15	25
16	25
16	119
16	74
105	139
24	54
170	153
44
129
166
150
104
84

[truncated: 1 more sheets: Fig. S1]
